# Supplementary material for: Ion-Induced Lateral Damage in the Focused Ion Beam Patterning of Topological Insulator Bi2Se3 Thin Films
Source: Materials (Basel). 2023 Mar 10;16(6):2244. doi: 10.3390/ma16062244 (PMC10051711; doi:10.3390/ma16062244)
Supplement: Supplementary file 1 [file materials-16-02244-s001.zip]

Archive with 1 entries (1 files):
- materials-2267446-supplementary.pdf
